# Supplementary material for: Genetic characterization of three recently discovered parvoviruses circulating in equines in China
Source: Front Vet Sci. 2022 Dec 8;9:1033107. doi: 10.3389/fvets.2022.1033107 (PMC9773246; doi:10.3389/fvets.2022.1033107)
Supplement: Supplementary file 1 [file Table_1.XLSX]

## Sheet: Sheet1
Sample number	Age（Year）	Sex	Breed	Fram	EqPV-H	EqPV-CSF	EqCoPV
1	10	Gelding	Thoroughbred	Pool1
2	11	Gelding	Thoroughbred	Pool1			+
3	12	Gelding	Thoroughbred	Pool1
4	7	Male	Thoroughbred	Pool1
5	10	Gelding	Thoroughbred	Pool1
6	11	Gelding	Warm blood	Pool1
7	8	Gelding	Thoroughbred	Pool1
8	7	Gelding	Thoroughbred	Pool1
9	10	Gelding	Thoroughbred	Pool1
10	6	Female	Mixed breed	Pool1
11	1.5	Female	Mixed breed	Pool1
12	3	Female	Mixed breed	Pool1
13	4	Female	Mixed breed	Pool1
14	1.5	Male	Mixed breed	Pool1
15	1.5	Female	Mixed breed	Pool1
16	3	Female	Mixed breed	Pool1	+
17	6	Female	Mixed breed	Pool1
18	1.7	Male	Mixed breed	Pool1
19	6	Female	Mixed breed	Pool1
20	3	Female	Mixed breed	Pool1
21	6	Female	Mixed breed	Pool1
22	5	Female	Mixed breed	Pool1
23	2	Male	Mixed breed	Pool1
24	5	Female	Mixed breed	Pool1
25	2	Female	Mixed breed	Pool1
26	4	Female	Mixed breed	Pool1
27	5	Female	Mixed breed	Pool1	+	+
28	9	Female	Mixed breed	Pool1
29	8	Female	Mixed breed	Pool1
30	10	Female	Mixed breed	Pool1
31	9	Female	Mixed breed	Pool1
32	11	Female	Mixed breed	Pool2
33	8	Female	Mixed breed	Pool2
34	17	Female	Mixed breed	Pool2
35	6	Female	Mixed breed	Pool2
36	5	Female	Mixed breed	Pool2
37	5	Female	Mixed breed	Pool2
38	8	Female	Mixed breed	Pool2
39	7	Female	Mixed breed	Pool2
40	12	Female	Mixed breed	Pool2
41	7	Female	Mixed breed	Pool2
42	12	Female	Mixed breed	Pool2
43	7	Female	Mixed breed	Pool2
44	2	Male	Mixed breed	Pool2
45	2	Male	Mixed breed	Pool2
46	2	Male	Mixed breed	Pool2
47	3	Male	Mixed breed	Pool2
48	2	Male	Mixed breed	Pool2		+
49	3	Male	Mixed breed	Pool2
50	3	Male	Mixed breed	Pool2	+		+
51	3	Male	Mixed breed	Pool2
52	2	Male	Mixed breed	Pool2
53	2	Male	Mixed breed	Pool2
54	2	Male	Mixed breed	Pool2
55	3	Male	Mixed breed	Pool2
56	8	Female	Mixed breed	Pool2
57	17	Female	Mixed breed	Pool2
58	6	Female	Mixed breed	Pool2	+
59	5	Female	Mixed breed	Pool2			+
60	5	Female	Mixed breed	Pool3
61	8	Female	Mixed breed	Pool3		+
62	7	Female	Mixed breed	Pool3
63	12	Female	Mixed breed	Pool3
64	7	Female	Mixed breed	Pool3
65	12	Female	Mixed breed	Pool3
66	7	Female	Mixed breed	Pool3
67	2	Male	Mixed breed	Pool3
68	2	Male	Mixed breed	Pool3
69	2	Male	Mixed breed	Pool3
70	3	Male	Mixed breed	Pool3
71	2	Male	Mixed breed	Pool3	+
72	3	Male	Mixed breed	Pool3
73	3	Male	Mixed breed	Pool3
74	3	Male	Mixed breed	Pool3
75	23	Gelding	Warm blood	Pool3
76	14	Gelding	Warm blood	Pool3
77	11	Gelding	Thoroughbred	Pool3
78	6	Gelding	Warm blood	Pool4
79	15	Gelding	Thoroughbred	Pool4
80	19	Gelding	Arabian horse	Pool4
81	12	Gelding	Thoroughbred	Pool4
82	16	Gelding	Thoroughbred	Pool4
83	12	Gelding	Thoroughbred	Pool4
84	13	Gelding	Thoroughbred	Pool4
85	12	Gelding	Akhal-teke	Pool4
86	24	Gelding	Warm blood	Pool4
87	9	Female	Mixed breed	Pool4
88	8	Female	Mixed breed	Pool4
89	10	Female	Mixed breed	Pool4
90	2	Male	Mixed breed	Pool4	+
91	3	Male	Mixed breed	Pool4
92	2	Male	Mixed breed	Pool5
93	3	Male	Mixed breed	Pool5
94	3	Male	Mixed breed	Pool5
95	3	Male	Mixed breed	Pool5
96	23	Gelding	Warm blood	Pool5	+	+
97	14	Gelding	Warm blood	Pool5
98	11	Gelding	Thoroughbred	Pool5
99	11	Gelding	Thoroughbred	Pool5
100	6	Gelding	Arabian horse	Pool5
101	15	Gelding	Thoroughbred	Pool5
102	19	Gelding	Arabian horse	Pool5
103	12	Gelding	Thoroughbred	Pool5
104	17	Gelding	Thoroughbred	Pool5
105	12	Gelding	Warm blood	Pool5
106	25	Gelding	Warm blood	Pool5
107	16	Gelding	Warm blood	Pool5
108	13	Gelding	Thoroughbred	Pool5
109	12	Gelding	Thoroughbred	Pool5
110	15	Gelding	Warm blood	Pool5
111	13	Gelding	Warm blood	Pool5		+
112	21	Gelding	Arabian horse	Pool5
113	14	Gelding	Arabian horse	Pool5
114	23	Gelding	Warm blood	Pool5
115	14	Gelding	Warm blood	Pool5
116	11	Gelding	Thoroughbred	Pool5	+
117	6	Gelding	Warm blood	Pool5
118	15	Gelding	Thoroughbred	Pool5
119	19	Gelding	Warm blood	Pool5
120	12	Gelding	Thoroughbred	Pool5
121	16	Gelding	Thoroughbred	Pool5
122	12	Gelding	Thoroughbred	Pool6
123	13	Gelding	Thoroughbred	Pool6
124	12	Gelding	Warm blood	Pool6			+
125	24	Gelding	Warm blood	Pool6
126	18	Gelding	Warm blood	Pool6
127	16	Gelding	Warm blood	Pool6
128	12	Gelding	Thoroughbred	Pool6
129	14	Gelding	Akhal-teke	Pool6
130	11	Gelding	Arabian horse	Pool6
131	12	Gelding	Thoroughbred	Pool6
132	12	Gelding	Warm blood	Pool6
133	11	Gelding	Arabian horse	Pool6
134	23	Gelding	Arabian horse	Pool6
135	12	Gelding	Thoroughbred	Pool6
136	11	Gelding	Mongolian	Pool6
137	4	Gelding	Mongolian	Pool6
138	16	Gelding	Mongolian	Pool6
139	10	Gelding	Mongolian	Pool6
140	18	Gelding	Mongolian	Pool6
141	7	Gelding	Pony	Pool6
142	11	Gelding	Pony	Pool6
143	8	Female	Mixed breed	Pool6
144	17	Female	Mixed breed	Pool6
145	6	Female	Mixed breed	Pool6
146	5	Female	Mixed breed	Pool6		+
147	5	Female	Mixed breed	Pool6
148	8	Female	Mixed breed	Pool6
149	7	Female	Mixed breed	Pool6
150	12	Female	Mixed breed	Pool6	+
151	7	Female	Mixed breed	Pool6
152	12	Female	Mixed breed	Pool6	+		+
153	7	Female	Mixed breed	Pool6
154	2	Male	Mixed breed	Pool6
155	2	Male	Mixed breed	Pool6	+
156	7	Female	Mixed breed	Pool6
157	12	Female	Mixed breed	Pool6
158	7	Female	Mixed breed	Pool6
159	2	Male	Mixed breed	Pool6	+
160	2	Male	Mixed breed	Pool6
161	2	Male	Mixed breed	Pool6
162	3	Male	Mixed breed	Pool6
163	2	Male	Mixed breed	Pool6
164	10	Female	Mixed breed	Pool6
165	9	Female	Mixed breed	Pool6
166	11	Female	Mixed breed	Pool6
167	8	Female	Mixed breed	Pool6
168	17	Female	Mixed breed	Pool6	+
169	6	Female	Mixed breed	Pool6
170	5	Female	Mixed breed	Pool6
171	5	Female	Mixed breed	Pool6
172	8	Female	Mixed breed	Pool6
173	7	Female	Mixed breed	Pool7
174	12	Female	Mixed breed	Pool7
175	7	Female	Mixed breed	Pool7
176	12	Female	Mixed breed	Pool7
177	7	Female	Mixed breed	Pool7
178	2	Male	Mixed breed	Pool7
179	2	Male	Mixed breed	Pool7
180	2	Male	Mixed breed	Pool7
181	3	Male	Mixed breed	Pool7
182	2	Male	Mixed breed	Pool7	+
183	3	Male	Mixed breed	Pool7
184	3	Male	Mixed breed	Pool7
185	3	Male	Mixed breed	Pool7
186	23	Gelding	Warm blood	Pool7
187	14	Gelding	Arabian horse	Pool7
188	11	Gelding	Thoroughbred	Pool7
189	6	Gelding	Warm blood	Pool7
190	15	Gelding	Thoroughbred	Pool7
191	19	Gelding	Arabian horse	Pool7
192	12	Gelding	Thoroughbred	Pool7
193	16	Gelding	Thoroughbred	Pool7
194	12	Gelding	Thoroughbred	Pool7
195	13	Gelding	Thoroughbred	Pool7
196	12	Gelding	Akhal-teke	Pool7	+
197	24	Gelding	Arabian horse	Pool7
198	9	Female	Mixed breed	Pool7
199	8	Female	Mixed breed	Pool7
200	10	Female	Mixed breed	Pool7
201	9	Female	Mixed breed	Pool7
202	11	Female	Mixed breed	Pool7
203	8	Female	Mixed breed	Pool7
204	17	Female	Mixed breed	Pool7
205	6	Female	Mixed breed	Pool7
206	8	Female	Mixed breed	Pool7
207	17	Female	Mixed breed	Pool7	+
208	6	Female	Mixed breed	Pool7
209	5	Female	Mixed breed	Pool7
210	5	Female	Mixed breed	Pool7
211	8	Female	Mixed breed	Pool7
212	7	Female	Mixed breed	Pool7
213	19	Gelding	Warm blood	Pool7
214	12	Gelding	Thoroughbred	Pool7
215	16	Gelding	Thoroughbred	Pool7
216	12	Gelding	Thoroughbred	Pool7	+
217	13	Gelding	Thoroughbred	Pool7
218	12	Gelding	Arabian horse	Pool7
219	16	Gelding	Thoroughbred	Pool7
220	12	Gelding	Thoroughbred	Pool7
221	13	Gelding	Thoroughbred	Pool7
222	2	Male	Mixed breed	Pool7
223	3	Male	Mixed breed	Pool7
224	2	Male	Mixed breed	Pool7
225	3	Male	Mixed breed	Pool7
